# Supplementary material for: EASY-NET Program: Effectiveness of an Audit and Feedback Intervention in the Emergency Care for Acute Conditions in the Lazio Region
Source: Healthcare (Basel). 2024 Mar 27;12(7):733. doi: 10.3390/healthcare12070733 (PMC11012083; doi:10.3390/healthcare12070733)
Supplement: Supplementary file 1 [file healthcare-12-00733-s001.zip]

Archive with 1 entries (1 files):
- healthcare-2906729-supplementary.pdf
